# Supplementary material for: Characterization and Classification of Spatial White Matter Tract Alteration Patterns in Glioma Patients Using Magnetic Resonance Tractography: A Systematic Review and Meta-Analysis
Source: Cancers (Basel). 2023 Jul 15;15(14):3631. doi: 10.3390/cancers15143631 (PMC10377290; doi:10.3390/cancers15143631)
Supplement: Supplementary file 1 [file cancers-15-03631-s001.zip]

Archive with 2 entries (2 files):
- Supplementary Material S1 - Search strategies.pdf
- Supplementary Table S1 - MINORS.pdf
